# Supplementary material for: Graft-implanted, enzyme responsive, tacrolimus-eluting hydrogel enables long-term survival of orthotopic porcine limb vascularized composite allografts: A proof of concept study
Source: PLoS One. 2019 Jan 24;14(1):e0210914. doi: 10.1371/journal.pone.0210914 (PMC6345449; doi:10.1371/journal.pone.0210914)
Supplement: S1 Table — (XLSX) [file pone.0210914.s001.xlsx]

## Sheet: Sheet1
Whole Blood: HIGH DOSE	Replication 1	Replication 2	Replication 3	Average ng/mL	St Dev ng/mL
HD1 D0	0	0	0	0	0
HD1 D1	45.75	40.9607	41.0987	42.6031	2.72613
HD1 D4	10.5133	7.0534	7.3413	8.30265	1.91985
HD1 D7	6.4	4.6427	4.75303	5.26524	0.984275
HD1 D10	6.16	6.72	7.22	6.7	0.530283
HD1 D14	4.38	4.33	4.11	4.27333	0.143643
HD1 D23	0	0	0	0	0
HD2 D0	0	0	0	0	0
HD2 D1	36.5907	27.8193	35.3412	33.2504	4.74477
HD2 D4	13.9967	10.2673	10.79	11.6847	2.01928
HD2 D7	11.44	12.01	11.4	11.6167	0.341223
HD2 D10	10.56	12.24	11.87	11.5567	0.882742
HD2 D14	8.93	9.01	9.87	9.27	0.521153
HD2 D21	6.32	5.9	6.02	6.08	0.216333
HD3 D0	0	0	0	0	0
HD3 D1	36.5564	31.8963	31.1	33.1842	2.94737
HD3 D4	7.34	7.01926	6.66696	7.00874	0.336642
HD3 D7	14.32	12.54	12.59	13.15	1.01356
HD3 D10	14.61	16.7	15.82	15.71	1.04933
HD3 D14	10.62	12.72	11.83	11.7233	1.05406
HD3 D22	3.17	3.43	3.51	3.37	0.177764
