# Supplementary material for: Graft-implanted, enzyme responsive, tacrolimus-eluting hydrogel enables long-term survival of orthotopic porcine limb vascularized composite allografts: A proof of concept study
Source: PLoS One. 2019 Jan 24;14(1):e0210914. doi: 10.1371/journal.pone.0210914 (PMC6345449; doi:10.1371/journal.pone.0210914)
Supplement: S2 Table — (XLSX) [file pone.0210914.s002.xlsx]

## Sheet: Sheet1
Tissue: 15-05	Replication 1	Replication 2	Replication 3	Average ng/mL	St Dev ng/mL
HD1 D1	1510.6	1238.08	1219.54	1322.74	162.955
HD1 D4	72.18	77.98	72.71	74.29	3.2066
HD1 D7	55.84	57.43	54.42	55.8967	1.5058
HD1 D10	1.82	1.7	1.71	1.74333	0.0665833
HD1 D14	5.86	5.39	5.54	5.59667	0.240069
HD2 D1	805.42	804.48	788.64	799.513	9.4283
HD2 D4	24.98	23.7	24.17	24.2833	0.647482
HD2 D7	85.92	83.14	83.31	84.1233	1.55828
HD2 D10	12.43	12.94	12.16	12.51	0.396106
HD2 D14	2.39	1.98	2.11	2.16	0.209523
HD3 D1	946.43	951.87	939.34	945.88	6.28308
HD3 D4	22.02	20.85	20.39	21.0867	0.840377
HD3 D7	556	565.49	573.74	565.077	8.87722
HD3 D10	14.18	12.92	13.73	13.61	0.638514
HD3 D14	3.03	2.95	2.81	2.93	0.111355
