# Supplementary material for: Graft-implanted, enzyme responsive, tacrolimus-eluting hydrogel enables long-term survival of orthotopic porcine limb vascularized composite allografts: A proof of concept study
Source: PLoS One. 2019 Jan 24;14(1):e0210914. doi: 10.1371/journal.pone.0210914 (PMC6345449; doi:10.1371/journal.pone.0210914)
Supplement: S3 Table — (XLSX) [file pone.0210914.s003.xlsx]

## Sheet: Sheet1
	Whole Blood	Replication 1 (ng/mL)	Replication 2 (ng/mL)	Replication 3 (ng/mL)	Average (ng/mL)	St Dev
	LD1 D0	0	0	0	0	0
	LD1 D1	27.6811	26.6751	29.6002	27.9855	1.48613
	LD1 D4	7.42315	6.45074	7.24253	7.03881	0.517227
	LD1 D7	16.4135	15.5831	16.8688	16.2884	0.651916
	LD1 D10	8.45999	8.19792	9.29512	8.65101	0.573
	LD1 D14	4.79947	4.96588	5.87407	5.21314	0.578398
	LD1 D23	1.10629	0.992754	1.14541	1.08149	0.0792933
	LD1 D29	0.531281	0.30388	0.606545	0.480569	0.157576
	LD1 D36	0	0	0	0	0
	LD1 D42	0	0	0	0	0
	LD2 D0	0	0	0	0	0
	LD2 D1	35.7233	34.3773	36.7655	35.622	1.19731
	LD2 D4	12.7199	12.2174	13.4102	12.7825	0.59885
	LD2 D7	23.7661	23.1545	24.0505	23.657	0.457824
	LD2 D10	27.6757	26.5852	30.7758	28.3456	2.17411
	LD2 D14	16.1746	16.2742	15.6566	16.0351	0.331578
	LD2 D22	5.35276	5.41273	5.57493	5.44681	0.114938
	LD2 D	2.95785	2.781	2.80172	2.84685	0.0966806
	LD2 D35	1.0883	1.3732	1.1153	1.19227	0.157273
	LD2 D41	0	0	0	0	0
	LD2 D49	0	0	0	0	0
	LD2 D55	0	0	0	0	0
	LD2 D63	0	0	0	0	0
	LD2 D84	0	0	0	0	0
	LD2 D91	0	0	0	0	0
	LD2 D97	0	0	0	0	0
	LD3 D0	0	0	0	0	0
	LD3 D1	11.7316	11.5257	12.4917	11.9163	0.508777
	LD3 D4	4.6837	4.66498	4.59047	4.64638	0.0493195
	LD3 D7	10.3558	10.7563	10.6948	10.6023	0.215698
	LD3 D10	10.8046	10.4559	10.6316	10.6307	0.17438
	LD3 D14	6.70629	6.51455	7.03134	6.75073	0.261244
	LD3 D22	1.83761	1.72947	2.00606	1.85771	0.139389
	LD3 D30	0	0.494686	0.335169	0.276618	0.252487
	LD3 D37	0	0	0	0	0
	LD3 D43	0	0	0	0	0
	LD3	0	0	0	0	0
	LD3 D57	0	0	0	0	0
	LD3 D65	0	0	0	0	0
	LD3 D86	0	0	0	0	0
	LD3 D93	0	0	0	0	0
	LD3 D99	0	0	0	0	0
	LD4 D0	0	0	0	0	0
	LD4 D1	16.1966	16.7448	15.2081	16.0498	0.778812
	LD4 D4	4.41431	5.65405	5.47343	5.1806	0.669742
	LD4 D7	12.4762	14.6896	15.1818	14.1159	1.44119
	LD4 D10	7.37855	8.16418	7.75077	7.7645	0.392998
	LD4 D14	2.76777	3.38804	3.44122	3.19901	0.374413
	LD4 D19	1.25009	1.47493	1.73287	1.48596	0.241577
	LD4 D25	0	0	0	0	0
	LD4 D27	0	0	0	0	0
