# Supplementary material for: Graft-implanted, enzyme responsive, tacrolimus-eluting hydrogel enables long-term survival of orthotopic porcine limb vascularized composite allografts: A proof of concept study
Source: PLoS One. 2019 Jan 24;14(1):e0210914. doi: 10.1371/journal.pone.0210914 (PMC6345449; doi:10.1371/journal.pone.0210914)
Supplement: S4 Table — (XLSX) [file pone.0210914.s004.xlsx]

## Sheet: Sheet1
Animal number	Day/grade
		1	2	4	6	7	9	10	12	14	15	18	19	21	22	23	24	25	26	28	29	30	32	33	35	36	37	39	41	42	43	48	49	52	54	55	56	57	61	63	65	70	72	77	79	84	86	91	93
CONTROL			1		2	4X
CONTROL			1		4	4X
HIGH DOSE		0		0		2		2		2						2	3	X
HIGH DOSE		0		3		3		4		2				2						2		3		3						4		X
HIGH DOSE		0		2		2		2		2					2							2			2					3			X
LOW DOSE		0		0		2		2		2					1							2			2						1			1				1			1		1		1		2		2
LOW DOSE		0		0		2		2		2			2					2				2					2			2				2				2		3			4X
LOW DOSE		0		1		2		2		2					1					1					1				1				2			2				2		2				2		3
LOW DOSE		0		1		2		2		2						2					2					2				2				2			3			3		4X
